# Supplementary material for: Parental management of autoimmune disease with complementary and alternative medicine: a scoping review of the literature in OECD countries
Source: BMC Complement Med Ther. 2025 Jul 10;25:255. doi: 10.1186/s12906-025-04929-4 (PMC12243366; doi:10.1186/s12906-025-04929-4)
Supplement: Supplementary file 1 — Additional file 1. General information extracted from data files including lead author name, year and country of publication, title and aims of study, number of participants, reasons for using and for not using CAM, perceived benefits and efficacy of using CAM and any adverse events reported. [file 12906_2025_4929_MOESM1_ESM.xlsx]

## Sheet: Sheet1
Lead author, Year of Publication, Country	Title	Aim of the study	study design	Who is research about?	Who completed survey	Types of AD	Inclusion criteria	Exclusion Criteria	total number of participants	percentage of sample using (prevalence) CAM	Reasons for not using CAM	Reasons for using CAM	perceived benefits/efficacy	Adverse events reported	Qualitative Outcomes
Adams (2013) Canada	Complementary and alternative medicine use by pediatric specialty outpatients	1) to assess patterns of CAM use in 10 Canadian paediatric outpatient clinics in 2 geographically diverse locations. By conducting the survey in 2 locations over the same period of time, with comparisons about CAM usage between 2 geographically diverse populations with chronic illness. 2) as well as the perceived helpfulness and possible adverse events associated with CAM use	cross sectional	"The target populations in this study were children with chronic illnesses seeking care at 2 participating tertiary care centres, 1 Children’s Hospital in western Canada (the Stollery Children’s Hospital in Edmonton, Alberta) and the other in central Canada (the Children’s Hospital of Eastern Ontario in Ottawa, Ontario). "	More than 95% of respondents were parents - mostly mothers - 81.7%	Crohn's disease, coeliac disease	Children and/or their families were eligible to participate in this study if they were,18 years of age, could read French or English, and had not previously filled out this survey.		926	Ottawa - 42.3% Edmonton - 71.4%	Don't know enough about CAM 52.9% Don't think CAM is necessary 19.5% Don't believe in CAM 3.6% CAM not available for me 2.1% Can't afford CAM 4.0% Concerned about safety of CAM 6.7% Doctor has warned against using it 1.8% worried about side effects mixing with other treatments 12.5% Other (unspecified) 21.6%	"Adjusting for other factors, children who had poor or fair health and those whose parents used CAM were 2.1 times (P = .039, 95% CI 1.01–4.1) and 9.4 times (P< .0001, 95% CI 6.1–14.4), respectively, more likely to use CAM. Use of CAM by patients was significantly associated with child’s health and parent use of CAM. Children who had poor or fair health and those whose parents used CAM were 3.1 t…		Minor - 68.8% Moderate- 23.8% Severe 0.1%
Adams (2014) Canada	Patterns of utilization of complementary and alternative medicine in 2 pediatric gastroenterology clinics	Assess the prevalence and patterns of CAM use among paediatric patients with gastrointestinal disorders at academic clinics in Canada	cross sectional	"The target populations in this study were children with chronic illnesses seeking care at 2 participating tertiary care centres, 1 Children’s Hospital in western Canada (the Stollery Children’s Hospital in Edmonton, Alberta) and the other in central Canada (the Children’s Hospital of Eastern Ontario in Ottawa, Ontario)Mean Pt age was 10.5, 52.8% were boys. Health status of most children rated as…		Crohn's disease, coeliac disease, rheumatoid arthritis, diabetes	Children and/or their families were eligible for the study if they were <18 years of age, could read French or English, and had not completed a questionnaire for the present study		215	The incidence of use of CAM by the children differed significantly between sites 82.7% in Edmonton vs 35.9% in Ottawa, with an overall rate of 68.7% .	Parental Reasons for not using CAM themselves - "For the respondents who did not use CAM, the most common reasons reported were similar for patients and caregivers and included lack of knowledge about CAM (59.7%, 67.3%), not believing use of CAM was necessary (16.4%, 10.9%), and concerns about adverse effects from combining CAM with conventional care (7.5%, 12.7%)."	"Multivariate analyses determined that use of CAM by caregivers was a significant predictor variable of child CAM use, with increases of17.1 times (P<0.001, 95% confidence interval [CI] 6.2–47.2) for Edmonton and 7.2 times (P=0.002, 95% CI 2.0–25.4) for Ottawa"		"Of 214 respondents, 20 (9.3%) reported 23 adverse effects associated with CAM. Of these, 13 were self-rated as minor in severity. Seven were reported as moderate, 2 each for probiotics and traditional Chinese medicine, and 1 each for cold remedy, colic remedy, and magnets. Three were reported as severe, 1 each for calcium, teething remedy, and naturopathy. Further details of the adverse effects …
April (2009) Canada	Longitudinal analysis of complementary and alternative health care use in children with juvenile idiopathic arthritis	The aims were to determine the frequency of use of different types of complementary and alternative health care (CAHC) in children with juvenile idiopathic arthritis (JIA), to evaluate their effectiveness from the parents’ point of view and to explore the factors associated with utilization and with continued use	cross sectional	Surveys completed every 3 months over 12 months. Mostly girls participated in study around 70%. Mean age was 10.2 (at baseline)		Juvenile Idiopathic Arthritis (JIA) - diagnosis extracted from medical chart	parents of children with JIA aged 2—18 years old who attended the arthritis clinic at the Montreal Children’s Hospital and the British Columbia Children’s Hospital in Vancouver. Parents were included if they had sufficient comprehension of French or English		182	During this period, 36.4% of children used CAHC at least once. Of those, 40% used more than one type of CAHC and 35.9% used CAHC in more than one interval. 89% reported using conventional treatment at the same time as CAHC		"Some parents fear side effects of conventional medications and perceive condition not improving with conventional medications. Relieving pain and to improve overall health. Previous parental use of CAM - Bivariate analyses between factors at baseline and CAHC use over a 12-month period showed that previous parental use of CAHC was associated with CAHC use during a 12-month period (OR (95% CI) = …	Parents' perceived effectiveness - "28% of episodes of use were not beneficial, 23% were somewhat beneficial, while 49% were moderately to highly beneficial. Most types (such as osteopathy, dietary changes and supplements as well as naturopathy) led to a slight to moderate improvement. Homeopathy was perceived as moderately to highly beneficial. Chiropractic and spiritual healing were perceived a…
Ball (2005) United States of America	Dietary supplement use is prevalent among children with a chronic illness	The primary objective of this study was to investigate the nature and prevalence of dietary supplement use as an adjunct to conventional medical treatment in chronically ill children. Specific goals included determining what proportion of a paediatric population was taking dietary supplements as an adjunct to their conventional medical treatment, which dietary supplements were being taken for spe…	cross sectional	children with chronic illnesses	Parents of children with chronic diseases	children with type 1 diabetes mellitus (T1DM), Rheumatological disorders	Children with chronic disease		505	total supplement use - 60% Non prescribed supplement use among users - 31% Reported no of dietary supplements used during past year - 0.8%	"One-third of parents reported discontinuation of dietary supplement use during the past year. The most common reasons provided for discontinuing the use of dietary supplements included: the supplement was no longer required (20.0%), the child’s physician had advised against use (18.1%), there was a lack of perceived benefit (16.2%), the child did not like or tolerate it (13.3%), or it was too ex…	39.4% improve general health 36.1% supplement diet 24.5% prevent disease		"Very few parents noted any side effects from their child’s use of supplements (2.9%). The most common side effects reported included loose stools, nausea and vomiting, and stomach aches."
Barczykowska (2008) Poland	Knowledge of parents about the illness and care for a child versus respecting the rules of healthy lifestyle of children with juvenile idiopathic arthritis	The aim of the study was to determine the level of parents´ knowledge on the subject matter of the disease, the rules of care for ill children and respecting the rules of healthy lifestyle of children with juvenile arthritis	cross sectional	Children with JIA	Parents of children with JIA - 29 women, 9 men over 35 years age - 57% 26-35 years - 43%	JIA			30
Bode (2001) Germany	Complementary/alternative medicine in chronic paediatric diseases--prevalence and parental psychological factors		cross sectional	Children with chronic disease using CAM	Parents of children with chronic diseases	Diabetes		children over 14yrs and if they didn't speak German	252	46% used CAM and conventional medicine		24% Parental personal conviction 21% few side effects 20% natural remedy 16% insufficient effects of conventional med 11% interest to try "The decision of parents to use CAM should not be taken as a sign of dissatisfaction with mainstream medicine but as an active and autonomous strategy to solve the health problems of their children Parents of children with diabetes preferred using conventional …
Ceballos (2014) United States of America	Complementary and Alternative Medicine Use at a Single Pediatric Inflammatory Bowel Disease Center	Determine the use of CAM in an IBD population followed at a single paediatric centre. The secondary aims were to determine possible predictors of CAM use and to assess parent’s attitudes to CAM use	cross sectional	Children with IBD	Parent or carer of child with IBD Mother - 74.9% Father - 18.3% Other- 6.8%	Crohn's disease Ulcerative colitis	Children diagnosed with IBD	Prayer excluded as CAM	160	"The results indicate that families are supportive of CAM both at the time of initial diagnosis and as an ongoing component of their child’s treatment regimen; and that more than one third of children in this study and their parents have used CAM."		"Univariate analysis revealed that having a parent who used CAM and receiving biologic therapy were significant predictors of subject CAM use. Subjects who were diagnosed at a younger age were more likely to use CAM. Parents who completed the survey in clinic were more likely to have a child using CAM than those who completed the electronic survey. Multivariate analysis revealed that two independ…
Cotton (2010) United States of America	Mind–body complementary alternative medicine use and quality of life in adolescents with inflammatory bowel disease	1) determine the prevalence of 5 types of mind–body CAM use, and consideration of their use, for symptom management in adolescents with IBD 2) assess demographic and clinical characteristics associated with mind–body CAM use and consideration of use; and 3) examine whether mind–body CAM use and consideration of use is associated with HRQOL	cross sectional	children aged 12-19 years with IBD	Children recruited	Crohn's disease Ulcerative colitis	Children aged 12-19 years recruited from Cincinnati Children's Hospital Medical Center and University Hospital in Cincinnati, Ohio		67	*doesn't give overall value
Dannemann (2008) Germany	Use of complementary and alternative medicine in children with type 1 diabetes mellitus - prevalence, patterns of use, and costs	1) characterize the prevalence of CAM in paediatric diabetic patients 2) to delineate parents reasons and motivation of CAM use 3) to determine parents expectations and perceived effectiveness of CAM in these children to compare the cost of CAM with that of conventional therapies 4) to describe caregiver-related variables associated with the use of CAM 5) to determine the parental need for approp…	cross sectional	children with T1DM	Parents of children with T1DM diagnosed by physician	T1DM	minimum age of 6 months at diabetes manifestation and a duration after onset of diabetes for at least 6 months		228	18.4% of subjects have used CAM at least once. Of those, most have used 1-2 CAM modalities 69% 28.6% used 3 or 4 CAM 2.4% used > 5 CAM		Wish to try everything 77.8% CAM has less side effects 55.2% CAM is more natural 48.3% Disappointing results from insulin Rx 11.1% CAM is safer 8.3% Dr didn't take enough time 3.8% Hope and expect CAM to improve well being 92.1% Risk reduction of secondary disease 77.8% Holistic medical Tx 74.3% Stabilised immune defence 73% Reduction of insulin dose 72.2% Improved metabolic control 72.2% Hope fo…	Benefits Wellbeing - 67.6% QOL 43.3% Acceptance of diabetes 36.7% Daily coping 34.4% Emotional stability 33.3% Metabolic control 25.8% Dealing with stress 24.2% perceived Efficacy 47.1% considered effect of CAM to be smaller than insulin - 14% equal and 2.9% greater 62% of participants positively assessed the efficacy of CAM
Day (2002) Australia	Use of complementary and alternative therapies and probiotic agents by children attending gastroenterology outpatient clinics	1) to ascertain the usage patterns of CAM and probiotic therapies in children attending gastro outpatient clinics 2) to determine the acceptability of these agents as expressed by the parents of these children	cross sectional	Children attending outpatient gastro clinics	Parents of the children attending gastro outpatient clinics	Inflammatory Bowel Disease (IBD), Coeliac disease and other non Autoimmune conditions			92	35.9% children have trialled CAM 30% children with IBD using CAM		"73 out of 81 respondents (90.0%) would use probiotics if they felt them to be appropriate for their child and if they were recommended by a health professional. Seventy-two respondents commented as to whether they would use a CAM if the therapy was likely to be beneficial for their child. Sixty-seven out of the 72 parents (93.0%) replied that they would definitely administer such a therapy to th…	62.5% parents thought they saw improvements with use of CAM (not sure of GI improvements or overall well being) 21% had slight or possible benefits, 8% had questionable benefit and 8% respondents reported no improvement at all. Unfortunately, the respondents did not clarify whether improvements were just related to the gastrointestinal symptoms of the child, or to an improved general sense of wel…
Day (2004) Australia	Use of complementary and alternative medicines by children and adolescents with inflammatory bowel disease	to determine the usage patterns of CAM therapies to understand the reasons why patients with IBD use or are given CAM. Parental attitudes towards, and expectations of CAM therapies.	cross sectional	Children and adolescents attending an inflammatory bowel disease clinic	Parents of children attending an inflammatory bowel disease clinic	Crohn's disease Ulcerative colitis	The population surveyed comprised all the children seen in the clinic		46	72% identified by parents to be taking CAM	Twenty-five parents (76% of those using CAM) commented about the cost of CAM for their child. Twelve (48%) thought the therapy used was expensive, whereas 13 reported it was inexpensive. No details about the specific costs of therapies were available. Type of concern Number of parents expressing concern Cost of therapy 9 Side-effects of therapy 7 Effectiveness of therapy 15 How can the therapy ac…	attempting to help child's chronic disease - 42% avoiding side effects of standard medication - 21% dissatisfaction with standard medication - 18% following the experiences of others - 18% desperation to do something - 12% lack of suitable alternatives - 6% complement to other therapies - 6% Additional concerns 48% thought Rx was expensive 52% reported it was inexpensive 80% parents would use CAM…	Of the 26 parents (56% of total group) who answered this section 12% of parents using CAM reported the agents were effective or very effective 50% found it partially effective 15% reported not effective 23% unsure whether agents effective or not
Failing (2021) United States of America	Cannabidiol (CBD) Use among children with juvenile idiopathic arthritis	Determine the frequency of CBD use in children with JIA and investigate caregiver knowledge and opinions about CBD use for their children	cross sectional	Children 0-17 years of age diagnosed with JIA	caregivers of Children 0-17 years of age diagnosed with JIA	JIA	patient younger than 18years at time of survey, diagnosis of JIA, more than 1 visit to Ped Rheum clinic, been evaluated by a paid rheum within last 18months		136	7% used CBD oil		"	50% saw an Improvement in child's overall wellbeing 30% reported no change 20% reported decreased well being
Feldman (2004) Canada	Factors associated with the use of complementary and alternative medicine in juvenile idiopathic arthritis	Describe the frequency of CAM use in a cohort of patients with JIA. Explore whether the use of CAM was associated with any patient-specific characteristics (age, sex, disease severity, disease duration). Parent-specific characteristics (revenue, maternal education, ethnicity, parental use of CAM, psychological distress, coping with childhood illness), or medical management issues (adherence to co…	cross sectional	patients with JIA (not sure of specific ages)	Parents of patients with JIA who attended the JIA clinic at 2 paediatric hospitals (Montreal Children’s Hospital–McGill University Health Centre and British Columbia’s Children’s Hospital)	JIA	Parents had to have sufficient level of English or French to participate		118	33.9% used CAM for child's JIA		of those that used CAM - 92% sought pain relief 93% continued with standard Rx when using CAM 43.7% parents had used CAM themselves. French and English Canadians greater users of CAM. CAM use strongly associated with both parental use of CAM and being Canadian (as opposed to another ethnic group). "Slight tendency for longer disease duration to be associated with CAM use Factors associated with t…
Frawley (2017) Australia	Prevalence and characteristics of complementary and alternative medicine use by Australian children	Evaluate health service utilisation, including use of CAM, among Australian children and adolescents within the previous 12 months	cross sectional	children 0-18 years of age with an AD	parents of children	autoimmune disease (non-specific) 4.5% of group had Autoimmune disease	parents of children up to the age of 18 years were invited to participate		149	"73.8% of parents had taken their child/children to visit a CAM practitioner or given their child/children a CAM product in the previous 12 months. Of this, 48.3% of parents had taken their child/children to consult a CAM practitioner and 68.5% of parents had given their child a CAM product"		"χ2 analysis found children’s use of CAM products was associated with parental age, area of residence, marital status and education (P < 0.05). Both the use of CAM products and visits to CAM practitioners were associated with childhood vaccination status (P < 0.05). Multiple logistic regression found that children’s vaccination status was less likely to be up to date if they visited a CAM practit…
Gerasimidis (2008) United Kingdom	Dietary modifications, nutritional supplements and alternative medicine in paediatric patients with inflammatory bowel disease	Evaluation of current and past CAM use by a paediatric IBD population in the west of Scotland, including types of CAM with good records of clinical efficacy, the reasons of their choice and parental attitudes on CAM use. A secondary outcome was to report any factors associated with CAM use including new predictors- like growth and anthropometry and serial post-diagnostic laboratory markers of dis…	cross sectional	children <18 years of age diagnosed with IBD		IBD	children <18 years of age diagnosed with IBD Carers to complete the survey children needed to be at least 3 months post diagnosis	excluded new patients who had been diagnosed <3 months ago	86	61% reported prior use of CAM for the management of IBD and 37% were using some form of CAM on recruitment		complement conventional treatment 45% a personal experience with CAM use 42% CAM is natural and harmless 32%, frustration with conventional medication side effects 29% Dissatisfaction with medication 13% CAM is more effective - 3% lack of confidence in medication 3% other reason 10% CAM is more effective 3% Lack of confidence in medication 3% 11% Not a person that would use CAM 86% believe Dr sho…
Gerkowicz (2020) Poland	The use of complementary and alternative medicine in Polish children with inflammatory bowel disease: single-centre survey-based study	To assess the frequency of CAM use in children with IBD, knowledge about them, and factors affecting the choice of these methods of therapy	cross sectional	children with IBD - no ages provided	parents of children with IBD	Crohn's disease Ulcerative colitis	Any patient with a diagnosis of Crohn's disease, Ulcerative Colitis, or Indeterminate Colitis established according to Porto criteria was considered for the study		37	CAM used by (32.4%) patients in the past or is still used today (50%) patients admitted that they had heard about the use of CAM in IBD. Of the 39 presented types of CAM, 37 (94.9%) were known by patients		The only factors associated with CAM use were higher family income and higher parental education level Willingness to use CAM in the future P= 0.02 Definitely yes 25% Rather yes 33% I don’t know 25% Rather no 0% Definitely no 17% Willingness to give up treatment P= 0.14 Definitely yes 0% Rather yes 8% I don’t know 25% Rather no 25% Definitely no 58%	"Effectiveness of CAM was assessed by 33.3% patients, of whom 25% noticed a decrease in intensity or frequency of symptoms, and 8.3% declared complete resolution of symptoms. The majority of patients in both groups declared that in the future they would consider using CAM, and this value was significantly higher among previous CAM users (p = 0.02)."
Hagen (2003) Canada	Use of complementary and alternative medicine by paediatric rheumatology patients	1) the prevalence of current use of CAM by children with rheumatic disease seen in a tertiary care rheumatology clinic, 2) the types of CAM they currently use, and 3) any differences in the reported use of CAM between patients responding to a survey administered in the outpatient clinic and those responding to a mailed survey in their homes.	cross sectional	Paediatric rheumatology patients attending an outpatient rheumatology clinic in a major tertiary care referral centre	parents 84% patients 11%	arthritis (all subtypes), systemic lupus erythematosus, dermatomyositis, scleroderma, vasculitis, sarcoidosis, fibromyalgia			141	64% currently use at least 1 form of CAM,		"
Heuschkel (2002) United States of America	Complementary medicine use in children and young adults with inflammatory bowel disease	a) establish the prevalence of CAM use in children and young adults with CD and UC and b) define the predictors of CAM use in these patients.	cross sectional	"Patients aged 3.8–23y with a diagnosis of IBD at three paediatric gastroenterology centres (Children’s Hospital, Boston, MA; Children’s Hospital of Michigan, Detroit, MI; and the Royal Free Hospital, London, United Kingdom)."	Mothers answered 80% of questionnaires; fathers, 12%; and patients, 7%.	Ulcerative colitis - 35% Crohn's disease 57%	All patients had the diagnosis of IBD made by standard clinical, radiographic, and histological criteria. They were required to have had the disease for a minimum of 3 months		208	41% used CAM (CAM did not include special/ modified diets) in addition to conventional therapies	"Therapies that respondents advised against included seeing a physician (two), seeing a chiropractor (three), acupuncture (two), homeopath (two), herbs (one), hypnosis (one), and all CAM therapies (two)."	5 = very important; 1 = not important. Want to feel better 4.6 Hoped for a cure 4.3 Prescribed medicines didn’t work as well as hoped 4.1 Side effects of prescribed medicines 4.1 Wanted more control 4.0 Want more natural therapy 3.9 Taking too many medicines 3.9 Recommended by doctor 3.5 Therapy made more sense 3.4 Consistent with personal values 3.0 Advised by friends and family 2.3 Read about i…	Respondents using CAMs felt they were more than “a little” helpful in their treatment (mean=2.25; 1= not at all, 2= a little, 3= very helpful).	"Three adverse effects were listed by over 30% of patients utilizing CAM. These were “moodiness,” “weight gain,” and “headaches.” Interestingly, in considering the number of adverse effects as a categorical predictor (yes/no), the odds of being a CAM user were estimated to be 2.5 times higher for those who had adverse effects (odds ratio = 2.5, 95% CI = 1.5–4.2, p= 0.008). As indicated in Table 6…
Hoffmann (2016) Canada	Parental Health Beliefs, Socio-demographics, and Healthcare Recommendations Influence Micronutrient Supplementation in Youth with Celiac Disease	The study objective was to explore both parental and socio-demographic factors that influence use of micronutrient supplements in children and adolescents with CD	Mixed methods	children and adolescents with Coeliac Disease	"Focus groups with parents of children and adolescents with Coeliac Disease (2–18 years of age) were conducted within ambulatory clinics in the Division of Gastroenterology, Hepatology, and Nutrition at The Hospital for Sick Children (Toronto, ON) and the Clinical Research Unit, University of Alberta (Edmonton, AB)."	Coeliac disease	Not specified	not specified	145		Themes Parent health beliefs “I mean, to be honest, I'm not… I, I have not been told, nor am I convinced that the multivitamin's actually necessary for her” “I guess I haven't really been concerned about him not getting enough vitamins and, and his diet is, I think, well rounded.” Child health beliefs “And it's a hard go, because they think they're right too and they think they feel fine … but th…	Themes Routine “I think part of it is making the whole thing habitual … making it a habit to take those vitamins everyday … making it a routine, just so you don't have to think about it…” Improve health “I have that comfort so I'm not going to stress about, you know, is he getting what he needs, will he grow…” Health professional advice “I think most of mine has come … from talking to the dietiti…
Italia (2016) Germany	Complementary and Alternative Medicine Use Among Chronically Ill Adolescents from 2 German Birth Cohorts	This study compared CAM use among chronically ill adolescents from 2 large German birth cohorts with that among adolescents without chronic conditions In addition to the analysis of prevalence rates, the amount of medicinal products (with a focus on homeopathic and herbal drugs – the 2 most mentioned medicinal CAM modalities in this study) actually used within a defined observation period was als…	cross sectional	Children/adolescents with chronic conditions (no ages provided)	15 years after the GINIplus and LISAplus studies- Parents of children who were involved in those studies were contacted to complete questionnaire	Diabetes, coeliac disease			4677	"41.1% of sample had used at least 1 form of CAM. In most instances, the prevalence rates of CAM use and overall drug use were higher if the chronic conditions were diagnosed in the past year compared with those diagnosed in any of the preceding 5 years. Also, the proportion of adolescent drug users who took no conventional drugs but medicinal CAM products only was lower in chronically ill childr…
Kluthe (2018) Canada	Qualitative study of children, adolescents and parents ' perspective after recent diagnosis with inflammatory bowel disease	The purpose of this study was to elicit children and parent perspectives following a diagnosis of IBD	Qualitative - Qualitative content analysis	Paediatric Patient and Caregiver Perspectives After Recent Diagnosis With Inflammatory Bowel Disease	Parents/ caregiver and patients completed interview questions. 15 Q's for child interview and 12 Q's for parent	IBD 67% Crohn's disease 28% Ulcerative colitis 6% (1 child) unclassified	patients aged age 6 to 17 years diagnosed with IBD within the last two months	being younger than 6 years of age or having been diagnosed for longer than two months	18	"About half of parents reported either never having thought about alternative therapies or expressed the desire to stick with what the doctors were recommending. Either it was something too far down the road for them to have considered or they just felt more comfortable with conventional ‘western medicine.’ Even though parents expressed trust in the treatment plans that were laid out by the medic…					Themes "Four IBD themes were identified: perspective of diagnosis, roles in care and decision-making, sharing the diagnosis, and treating the disease. Within each theme, subthemes were identified. Perspective of diagnosis explored changes with diagnosis, feelings with diagnosis and knowledge of IBD. Roles in care and decision making looked at the role of the IBD team, patient and parents. Sharing…
Lemay (2011) Canada	Complementary and alternative medicine use in children and adolescents with type 1 diabetes	Quantitatively describe the patterns and determinants of CAM use in children and adolescents with T1DM receiving care at the Alberta Children’s Hospital Diabetes Clinic in Calgary, Alberta.	Cross Sectional	parents using CAM for children with T1DM	parents of children with T1DM	T1DM	Eligible children were identified by the diabetes clinical database from the Alberta Children’s Hospital Diabetes Clinic. The only inclusion criterion was a diagnosis of T1DM before 18 years of age that had been made by an experienced paediatrician or a paediatric endocrinologist		195	The frequency of CAM use (excluding vitamin and mineral use) determined in the present study is 24% 56.4% reported having used CAM for their child with diabetes (56%) when including these supplements		"The four most-cited reasons for CAM use were the following: to provide an additional benefit to insulin treatment in the management of diabetes; to minimize the symptoms of diabetes; a belief in the efficacy of CAM treatment from personal or familial experience; and a belief in the role of CAM. Interestingly, according to parents, the use of vitamins was suggested by the diabetes clinic members …	Two-thirds of parents using CAM subjectively stated an improved quality of life from the use of CAM. Perceived effect of complementary and alternative medicine (CAM) - Improved metabolic control 30.3% Decreased frequency of hypoglycaemia 11.1% Improved quality of life 63.6%
Little (2019) United States of America	Parental perception of dietary intervention in juvenile idiopathic arthritis	study explored the prevalence of dietary interventions in across sectional group of patients diagnosed with JIA and parental report of the responses of joint symptoms	Cross sectional	children diagnosed by a rheum with JIA	parents of children with JIA diagnosed by rheumatologists.	JIA	parents of children with JIA diagnosed by rheumatologists.	Patients with coeliac disease or IBD	261	33% had already tried a special diet to help their child’s disease, and 43% of them did so with in the first 6 months of diagnosis followed by 21% within 7–12 months post-diagnosis 58% parents reported trying more than one diet for their child 50% of these respondents maintained the special diets for at least7months			Perceived no change or worsening of symptoms 35% lactose-free 48% gluten-free 50% anti-inflammatory improved pain or joint swelling was reported 50% anti-inflammatory, 52% gluten-free 65% lactose-free "we found that within the patient group that adopted a gluten free diet, there was a trend toward escalating antirheumatic medication(for example, from nonsteroidal anti-inflammatory drugs to a DMAR…
Markowitz (2004) United States of America	Patterns of complementary and alternative medicine use in a population of paediatric patients with inflammatory bowel disease	Determine the prevalence of CAM use in the greater Philadelphia area, while also examining the specific types of CAM that are used. Furthermore, identify particular patient or family characteristics that were most associated with CAM use	Cross Sectional	paediatric patients with IBD between ages 6 and 16 from the Greater Philadelphia area	Didn't provide info - assumed it is caregivers/parents	Crohn's disease Ulcerative Colitis an overall IBD prevalence estimate between the 2 centres of 53.6 cases per 100,000 patients living in the area	paediatric patients with IBD between ages 6 and 16 from the Greater Philadelphia area	Very young children were excluded because it was felt that their pattern of use might not be reflective of the rest of the childhood and adolescent population. Older teenagers were excluded because there was a higher likelihood that they would be treated by adult gastroenterologists, leading to missed cases	335	Overall prevalence of CAM use in this population, defined as the use of at least 1 type of CAM in the previous 12 months, was 50.8% Patients with Crohn's Disease were more likely to use CAM than patients who had Ulcerative Colitis or Indeterminate Colitis. Patients with 6 or more school absences in the previous year were more likely to use CAM than those who had 0 to 5 school absences. Those who …		"Several IBD treatments were associated with increased prevalence of CAM use. Use of corticosteroids, antibiotics, immunomodulators, and biological therapies within the previous year were all independently associated with increased use of CAM. The use of non-narcotic analgesics was associated with increased use of CAM therapies, whereas the use of narcotic analgesics was not. Calorie supplementat…		No treatments were identified to have a negative association with CAM use
Mattila (2013) Finland	Burden of illness and use of health care services before and after celiac disease diagnosis in children	Investigate whether untreated coeliac disease involves an incremental utilization of health care services, use of on-demand medicines and children’s absenteeism from school or day care and parents’ absenteeism from work.	Cross Sectional	Members of the Finnish Celiac Society younger than 16 years	Members of the society or their parents	coeliac disease	"Members of the Finnish Celiac Society younger than 16 years or their parents were invited between February 2007 and May 2008 to participate and received a structured and validated questionnaire. Only biopsy-proven patients with celiac disease diagnosed within 1 year were included."		132
McCann (2006) United Kingdom	Survey of paediatric complementary and alternative medicine use in health and chronic illness	Compare use of CAM with healthy children vs children diagnosed with Cerebral Palsy, IBD, cancer	Cross Sectional	children with IBD	Does not give info	IBD	"children (aged 0.5–18 years) attending specialist clinics at Leeds teaching hospitals, with at least a six month history of a chronic condition, were recruited. Disease groups were chosen to reflect previous literature. Twenty five healthy children were recruited during admission for incidental injuries or minor surgery"	Children with cancer were excluded if recently relapsed or undergoing palliative care. "healthy children" excluded if they were under the care of a paediatrician, or had any chronic illness. Non-English speaking people were excluded	75	In total, in the whole group surveyed, 33 children used CAM - 44% "More children with chronic disease used complementary medications than healthy children (21% (95% CI 16 to 26) v 4% (95% CI 22 to10), p=0.045), particularly in the IBD group (28% v 4%, p=0.02). Children with chronic illnesses were significantly more likely to use CAM than healthy children (40% (95% CI 34 to 46) v 12% (95% CI 1 to …		"Most parents believed it harmless, and their decision. There was no significant difference in CAM use according to gender or religion, but CAM was used more if family members used CAM. CAM was used with orthodox medicine in 91% children."
McCarty (2010) United States of America	Complementary and Alternative Medicine Use and Quality of Life in Pediatric Diabetes	To explore the association between the use of CAM and QOL in youth with diabetes, we surveyed children with diabetes and their parents about the child’s CAM use and linked results to Paediatric Quality of Life (PedsQL) Core Scale scores and Diabetes Module scores (parent and child report).	Cross Sectional	children with diabetes who use CAM	parents of children with diabetes who use CAM	paediatric diabetes	"youth who were diagnosed with diabetes mellitus by a health care provider either as a prevalent case in 2001 or an incident case in 2002–2005 and who were under 20 years of age at the time of enrolment." families part of the SEARCH study - this is an ancillary study to SEARCH		467	36% of total sample used CAM excluding multivitamin use alone or use of spiritual or religious practices alone CAM users were significantly older, and had a longer duration of diabetes, higher parental education, and more comorbidities		Compared to CAM nonusers, CAM users were significantly older, and had a longer duration of diabetes, higher parental education, and more comorbidities	"In adjusted analyses of child reports, adopters of CAM-defined dietary changes reported significantly higher QOL scores than CAM nonusers (Core Total mean difference 4.01, 95% CI [0.10–7.91];"
Miller (2008) United States of America+A29:O33	Complementary and alternative medicine use in children with type 1 diabetes: a pilot survey of parents	Describe CAM activities and supplement use in families attending a paediatric diabetes specialty clinic. Aims include (1) determine factors associated with CAM use, (2) describe why children with diabetes try CAM, and (3) describe the comfort level of families in talking to their clinicians about CAM.	Cross Sectional	Children with T1DM	parents of children with T1DM	T1DM			86	19% of children used CAM in this study CAM use more frequently reported for children whose parent reported CAM use than for children whose parent did not report CAM use (33% vs 6%, respectively; P = .002).		"Hope of improving their child’s overall health 63% CAM would minimize complications of diabetes 50% CAM use was more frequently reported for children whose parents used CAM 33% vs6%, P=.002 respectively. The use of CAM was also more frequently reported for children whose parent was foreign born than for children whose parent was born in the United States (37% vs 13%, respectively; P = .04). Chil…	"No respondent thought that any of the CAM therapies their child tried were harmful, and 81% felt that the therapies were at least somewhat helpful."	No respondent thought that any of the CAM therapies their child tried were harmful.
Nousiainen (2014) Finland	Complementary and alternative medicine use in adolescents with inflammatory bowel disease and juvenile idiopathic arthritis	assess the frequency of CAM use in Finnish adolescent IBD and JIA populations.	Cross Sectional	patients with IBD and JIA, aged 12 to 18 years	The patients were advised to fill in the form at home together with the primary caregiver and to return it in a prepaid envelope	JIA, IBD			147	During the past year, 48% of all patients regularly used CAM (54% and 38% of IBD and JIA patients, respectively; the proportion of all Patients who have tried at least once CAM or who have used it irregularly (less than three times a week) was 81%
Pituch-Zdanowska (2019) Poland	Dietary Beliefs and Behaviors among Parents of Children with Inflammatory Bowel Disease	Evaluate selected dietary beliefs and behaviours among parents or guardians according to their IBD children’s diet	Cross Sectional	children older than 4 years, diagnosed according to revised Porto criteria with CD or UC,	"Our survey was addressed to the parents or guardians of IBD patients because children’s everyday diet (especially those with chronic diseases) is generally dependent on what the parents or guardians prepare."	IBD - Ulcerative colitis and Crohn's disease	"Parents or guardians of children older than 4 years, diagnosed according to revised Porto criteria with CD or UC, visiting outpatient clinic or hospital ward with their ill children were asked to complete a two-part questionnaire anonymously"		155			Do you think that certain food or eating habits could cause your child illness? 29.7% Do you believe that diet/different type of food can trigger an IBD flare in your child? 67.1% Are there foods/products that a child likes but avoids because of fear of exacerbating the disease? 65.1% Does your child share the same menu as the other family members? 72% Do you think that children with IBD require …
Rouster-Stevens (2008) United States of America	How do parents of children with juvenile idiopathic arthritis (JIA) perceive their therapies?	1) to describe the use of specific CAM therapies (including home remedies and folk remedies), in the context of their use of conventional therapies; 2) to assess parents' perceptions of the helpfulness and side effects of all therapies the patient had used recently 3) to describe what therapies parents would recommend to other families of JIA patients	Cross Sectional	JIA patients from birth to 21y	parents of JIA patients	JIA	"Parents were eligible if they had a child diagnosed with JIA using the International League of Associations for Rheumatology classification, who had been seen within the previous six months by the only paediatric rheumatologist (KRS) at Brenner Children's Hospital."		52	92% of patients used CAM		"No parents recommended avoiding any assistive devices, exercise, rest, joint rubs, individual vitamins or supplements, dietary changes, stress management, homeopathy, aromatherapy or Healing Touch At least one therapy in the 'any CAM therapy' class was recommended by 91% of those who used them."	"Complementary remedies that were rated as most effective (median score of 3) ( 0= not helpful, 3 = very helpful) were support groups, spiritual healing, rubbing Vicks' VapoRub® on the joints, and vitamin D; those with a median score ≥ 2 included dietary supplements (multivitamins, vitamin C, fish oil and glucosamine); relaxation tape or CD and music. All complementary therapies had a median side…
Samdup (2006) Canada	The use of complementary and alternative medicine in children with chronic medical conditions	1. Are progressive conditions associated with higher use of CAM when compared with conditions that are more stable? 2. Does greater disease severity lead to more CAM use? 3. Is the main motivation for the use of CAM, to complement conventional medicine, or to seek a substitute out of dissatisfaction with conventional treatment?	Cross Sectional	children with chronic medical conditions - Patients with cerebral palsy (CP), spina bifida (SB), and Duchenne muscular dystrophy (DMD), cystic fibrosis (CF) and diabetes mellitus (DM)	Parents of children	Our Diabetes Mellitus group was comprised entirely of type 1 insulin-dependent diabetes. - 25% of participants had T1DM			A total of 194 children participated in this study, 15 with DMD, 22 with CF, 49 with DM, 85 with CP, and 23 with SB.	6% of kids with DM used CAM All were using CAM to complement conventional medicine		Motives for use of complementary and alternative therapy Diabetes mellitus - Dissatisfaction with Conventional Medicine 14% Complementing Conventional Medicine 86%
Sanchez (2011) United States of America	Parent and patient treatment preferences in juvenile idiopathic arthritis	Understand the factors that influence parent’s decision-making and to investigate whether the tendency for non-aggressive medical treatment seen in minority adult patients is also present in parents of paediatric patients with JIA	Cross Sectional	children 1-17y with definite diagnosis JIA	questionnaires were completed by one parent or legal guardian, patients if older than 13 years of age and physician or nurse practitioner evaluating the patient	JIA	"Parents with children between the ages of 1 to 17 with a definite diagnosis of JIA by the International League of Associations for Rheumatology (ILAR) (22) seen in 10 paediatric rheumatology clinics were asked to participate."	"Subjects not well enough to complete the questionnaire or with physical or mental disabilities that would affect the individual’s ability to understand the informed consent or the study questionnaire were excluded from the study."	132	22% used herbal medicines (the rest used conventional) Families with Medicaid were also most likely to use alternative medicine.		Fifty-nine percent of patients older than 13 years of age reported being involved in the medication decision-making process, versus 36% in whom decision was made by their parents, and 5% exclusively by their physicians
Seburg (2012) United States of America	Complementary and Alternative Medicine Use Among Youth With Juvenile Arthritis: Are Youth Using CAM, but Not Talking About It?	Describe rates of self-reported CAM use among adolescents with JA. In addition describe characteristics of youth who report CAM use, youth-provider discussions of CAM, and nonusers’ interest in learning more about CAM	Cross sectional	Adolescents 14-19 yrs with self reported JIA	Adolescents 14-19y with self reported JIA completed online survey	JIA	Adolescents (14–19 years) who self reported having arthritis and who lived in the United States were eligible.		134	72% of youth used one or more CAM modalities		"No significant associations were found between CAM use and sex, age, race, or geographic location. Lower psychosocial quality of life (QoL) was associated with use of massage, meditation, relaxation, or guided imagery, and the composite measure of any CAM use in both bivariate and multiple logistic regression models (p < .05; Table 1). For most CAM modalities, most nonusers were somewhat or very…
Serpico (2016) United States of America	Complementary and Alternative Medicine Use in Children With Inflammatory Bowel Diseases: A Single-Center Survey	1) Expand upon the existing paediatric IBD literature through the assessment of the frequency with which patients with IBD are using CAM therapy in a large, midwestern IBD centre 2) Identify factors associated with patient and family interest in and attitude toward use of CAM 3) Understand how patients perceived the role of their physicians in helping shape their care decisions regarding use of C…	Cross Sectional	paediatric IBD patients seen within a large midwestern gastroenterology division at Nationwide Children’s Hospital during June to July, 2014		Ulcerative Colitis 19%, Crohn's disease 75% Indeterminate colitis 6%	"Any patient (age 2–18 years) with an established diagnosis of CD, UC, or IC who was seen for a follow-up visit by any provider within our gastrointestinal clinic was considered."	Newly diagnosed patients (within the past 6 weeks), and patients/families who were non-English speaking were excluded	104	"Using our inclusive definition of CAM, all patients reported use of at least one form of CAM. Using the more narrow definition of CAM, we found that 84% of patients had used CAM." "77% of families reported interest in learning more about CAM. Factors associated with increased interest in CAM included side effects from conventional therapies (CT) (P=0.01) and self-reported moderate/severe (vs qui…		"Factors associated with supplement usage included patients with private (vs public) insurance (P=0.05), and self-reported moderate/severe versus mild/quiescent disease (P=0.002). Side effects with Conventional Therapies (P=0.02) were also associated with use of nonphysician professional care (e.g., counselling, acupuncture, chiropractic, physical therapy, or massage)."
Sgarlat (2011) United States of America	Complementary and Alternative Medicine in Pediatric Rheumatology	(1) to characterize use patterns by CAM modality, (2) to assess factors associated with CAM use, and (3) to describe the prevalence of nondisclosure of CAM use to physicians	Cross Sectional	Children aged 3-19yrs with a rheumatologic disease or condition.	parents or caregivers of patients aged 3-19 years	JIA 63% Systemic Lupus Erythematosus 3% Mixed Connective Tissue Disease 1% Other rheumatologic diseases 5%	"English-speaking parents or caregivers of patients aged 3-19 years followed in the Paediatric Rheumatology Division at the Floating Hospital for Children at Tufts Medical Centre for a rheumatologic disease or condition."		202	50% participants (children) were CAM users		"To do everything possible 39% To make child healthier to fight disease 35% To boost immunity 29% Conventional medicine not working 19% To use a more holistic approach 19% To make child’s body healthier in general 18% To cure rheumatologic disease 16% To decrease conventional medicine side effects 15% To use psychological forces 8% Of note, all CAM users reported at least one reason for use. Ther…	"Many CAM users (49%) agreed with the statement that CAM therapies improved their child’s disease state, with the proportion of positive response varying by modality Proportion of CAM Users Reporting Positive Benefit Natural Products 53% Mind/body medicine 47% Manipulative body-based practices 53% Practices of Energy Therapy 63% Whole medicinal systems 71%" *Participants could endorse more than o…
Southwood (1990) Australia, New Zealand, Canada	Unconventional remedies used for patients with juvenile arthritis	assess the extent of use of unconventional remedies by patients with juvenile arthritis	Cross Sectional	patients attending arthritis youth camps	patients completed surveys	Juvenile rheumatoid arthritis or juvenile chronic arthritis			53	70% admitted to using an average of 2.6 unconventional remedies each. 86% of Unconventional Remedy users (from 70% above) were patients in Aus/NZ receiving Unconventional remedies. 39% from Canada (P<.0005) 2.5 unconventional remedies used per patient (mean)
Toupin-April (2009) Canada	Is Complementary and Alternative Healthcare Use Associated with Better Outcomes in Children with Juvenile Idiopathic Arthritis?	(1) investigate health outcomes related to the use of complementary and alternative healthcare (CAHC) for four 3-month intervals over a 12-month period (2) to explore the association between CAHC use and adherence to conventional treatments in children with juvenile idiopathic arthritis (JIA)	Cross Sectional	children aged 2-18y who attended the arthritis outpatient clinics at the Montreal Children’s Hospital and the British Columbia Children’s Hospital in Vancouver.	parents of children	JIA			180	20% at baseline 16% at 6 months 11% at 12 months		"According to the GEE analyses concerning health outcomes, use of CAHC was associated with subsequent lower global health (ß = –0.79, 95% CI –1.58, –0.00, p < 0.05) and physical functioning (ß = 0.93, 95% CI 0.22, 1.63, p < 0.05; Table 2). CAHC use was not associated with improved HRQOL or decreased pain or disease severity."
Vlieger (2008) Netherlands	Use of complementary and alternative medicine by pediatric patients with functional and organic gastrointestinal diseases: Results from a multicenter survey	(1) This study was designed to assess CAM use in children with different gastrointestinal diseases, including functional disorders, to determine which factors predicted CAM use and to assess the willingness of parents to participate in future studies on CAM efficacy and safety (2) determine which patient and disease characteristics, such as health status or duration of symptoms, are associated wi…	Cross Sectional	"children attending the gastroenterology outpatient clinics of 5 academic hospitals in the Netherlands (Academic Medical Centre, Amsterdam; Free University Medical Centre, Amsterdam; University Medical Centre, Groningen; University Medical Centre, Nijmegen; and University Medical Centre, Utrecht) and of 4 teaching hospitals (St. Antonius Hospital, Nieuwegein, Alkmaar Medical Centre, Alkmaar; Isal…	Parents of children the research is about	Functional GI disorder - 59% organic GI disorder 25% (IBD, coeliac) other 16%			749	37.6% had used > 1 CAM modality in the last 12 months IBD (82) - Total CAM use (general %) = 35% Coeliac disease (57) - Total CAM use (general) 37%		"Wish to feel generally better 75% More control over own life 29% Advised by friends and family 55% Side effects of prescribed medicines 24% Preference for more natural therapy 45% Consistent with personal values 22% Parents’ own good experience 41% Information through the media 18% Taking too many medicines 40% Recommended by a doctor 17% Dissatisfaction with conventional medicine 35% * Responde…	"35% reported a good or very good effect 34% experienced a moderate effect 31% noticed no or little effect No significant difference found in the mean experienced effect for each of the CAM therapies; it varied between 2.68 and 3.65. The mean of the experienced effect of conventional medicine was 3.05. 1= not effective; 5= very effective"
Wadhera (2011) Australia	Complementary and alternative medicine in children attending gastroenterology clinics: Usage patterns and reasons for use	aimed to investigate (1) the current rates of CAM usage in paediatric patients attending gastroenterology outpatient clinics at Sydney Children’s Hospital (SCH) with comparison to previous rates. (2) identify factors determining CAM use (3) define methods that patients use to find out about CAM (4) define aspects of acceptability of CAM	Cross Sectional	children and adolescents attending gastroenterology outpatient clinics at Sydney Children's Hospital	The parents of children and adolescents attending gastroenterology outpatient clinics	IBD accounted for 4.1% total population Coeliac 9.3%	Both newly referred children and existing patients were included.	The only exclusion was for non-English speaking parents.	97	67% (66 children) children had used at least one CAM in the past or at the time of data collection 15 of these had used 2 therapies and one child had used seven different therapies	25% of reported concerns using CAM 56% were not concerned at all 15% were unsure. The most common concern with CAM expressed by parents was about the effectiveness of CAM 25.3%. 19% worried about the costs 17.7% about side effects 16.5% about effectiveness of therapists 15.2% about registration of therapists. 6.3% respondents were concerned with the attitude of health professionals to complementa…	"70% parents gave the reason to seek alternative therapy was to help a chronic medical problem (most common reason). (30%) reported that they starting using a CAM because they had seen it working for others 20% used CAM instead or alongside conventional therapies because of dissatisfaction , 10% due to lack of confidence 8% due to side effects 7% due to lack of suitable conventional therapy or th…	76% reported that their CAM therapy was very or partially effective 14% reported their CAM to be ineffective 1 case it made the problem worse	1 case it made the problem worse
Wong (2009) United States of America	Use of complementary medicine in pediatric patients with inflammatory bowel disease: results from a multicenter survey	1) characterize CAM use in an exclusively US paediatric IBD population 2) identify whether regional differences exist with CAM therapies in this patient group 3)to define any predictors to help identify patients who may use CAM	Cross Sectional	people under 21yrs diagnosed with IBD or constipation	subject's primary caregiver (e.g., parent, guardian) or the patient Mother 77%) Father 11% Self 10% Other/unknown 1%	IBD	IBD group consisted of subjects diagnosed with Crohn disease, ulcerative colitis, or indeterminate colitis Survey was limited to paediatric subjects under 21 years of age who were diagnosed as having either IBD or chronic constipation		362 surveys were collected - Of the surveys analysed, 236 were collected from the IBD group (146 Crohn's disease, 88 ulcerative colitis, and 2 indeterminate colitis)	The overall reported use of at least 1 type of CAM was 49.6% in the IBD		"positive predictors included the patients' self-reported overall health (P = 0.012), an increase in the number of side effects associated with allopathic medications (P = 0.004), being of white ethnicity (P = 0.039), and parental education beyond high school (P = 0.044)."	"The strong belief that CAM agents are providing improvement is a clear indicator that CAM use will not only continue but also is likely to increase in the future. In fact, the perceived benefit of CAM therapy was relatively close to the average perceived benefit of standard therapies, which was 80% see (Table 4) in paper for specific results."
Zebracki (2007) United States of America	Brief report: use of complementary and alternative medicine and psychological functioning in Latino children with juvenile idiopathic arthritis or arthralgia	1) The study described the prevalence, type, and reason for CAM use in Latino children with JIA or arthralgia 2) assessed the relationship between CAM use and psychological functioning 3) provided preliminary data regarding potential group differences that exist between children with JIA and children with arthralgia regarding CAM use and psychological functioning.	Cross Sectional		"Families were recruited from the rheumatology clinic at a Midwest tertiary care children’s hospital and invited to participate by their paediatric rheumatologist, using an interpreter when necessary"	JIA	"children were (a) between the age of 6 and 16, (b) had a diagnosis of JIA as defined by the Durban classification criteria (Petty et al., 1998) or symptoms of arthralgia (i.e., joint pain without nflammation, no diagnosis of arthritis or other rheumatic condition), (c) were of Latino origin (i.e., at least one parent has a Latin American background), and (d) did not have significant cognitive im…		36 participated n= 17 JIA n=19 Arthralgia	Consistent with hypothesis, the majority of families (56%) used at least one CAM therapy in conjunction with conventional medical treatment 59% JIA group 53% Arthralgia group		"For all patients - including those with arthralgia - CAM was used to manage pain (90%) or improve overall well-being (20%) and found to be somewhat helpful according to parent report (80%). Demographic and illness characteristics (i.e., disease duration, pain, functional ability) were not associated with CAM use."
