# Supplementary material for: Parental management of autoimmune disease with complementary and alternative medicine: a scoping review of the literature in OECD countries
Source: BMC Complement Med Ther. 2025 Jul 10;25:255. doi: 10.1186/s12906-025-04929-4 (PMC12243366; doi:10.1186/s12906-025-04929-4)
Supplement: Supplementary file 2 — Additional file 2. Types of CAM used in different studies, including time points of CAM use if stated. [file 12906_2025_4929_MOESM2_ESM.xlsx]

## Sheet: Sheet1
			Products																								Practices
Lead author, Year of Publication, Country	AD	Data points taken for analysis	vitamins/minerals	Multivitamin	Vitamin c	Vitamin d	CoenzymeQ10	Calcium	Vitamin B	Herbals	Curcumin	Garlic	Oregano	Ginseng	Aloe Vera	Cinnamon	Evening primrose oil	Echinacea	Homeopathic	Cold remedy	Teething remedy	Probiotics	Fish oil/omega 3	Flax oil	Marijuana	Essential oils	Massage	Chiropractic	Acupuncture	Homeopathy	Herbalist	Naturopathy	Osteopath	Relaxation/ meditation	Yoga	Reflexology	Aromatherapy	Hypnotherapy	Traditional Chinese Medicine	Spiritual healing	Faith healing	Energy Healing	Nutritionist	Diet modification	Cryotherapy	Biodynamics	Imagery	Bioresonance	Magnetic Therapy
Adams (2013) Canada	All chronic conditions- includes - Gastroenterology - Crohn disease, colitis, coeliac Vitamins/minerals; chiropractic, massage	Lifetime use of CAM current use	91.2% 85%							29.2% 15.6%									37% 11.5%								42.5% 39.1%	38.2% 20.3%	10% 5.7%	14% 5.2%		10% 5.7%		13.1% 16.1%	9.1% 7.35		17.4% 16.15				24.2% 27.15	9.7% 7.85
Adams (2014) Canada	Crohn disease, coeliac disease, rheumatoid arthritis, diabetes	Ever used CAM Present study	95.9 91.1	79.3% 65.3%	42.1% 31.7%			42.8% 34.7%	15.9% 5.9%	31.7% 13.9%								18.6% 3.0%	31.7% 8.9%	20% 5.9%	14.5% 2%	25.5% 13.9%	20% 12.9%	13.8% 5%			43.9% 43.2%	43.9% 27.3%	13.4% 9.1%	22% 6.8%		19.5% 9.1%		11% 18.2%		7.3% 6.8%					19.5% 25%
April (2009) Canada	JIA	CAM use over 12 month period	0.18																								0.11	0.17	0.1	0.1		0.14	0.09			0.015				0.06				0.18
Ball (2005) United States of America	children with T1DM Rheum disorders	No specification of time point of CAM use	vitamins+minerals avg - 35% 52%							18% 14%
Barczykowska (2008) Poland	JIA	No specification of time point of CAM use																									0.67		0.07																0.83	0.4
Bode (2001) Germany	Diabetes	No specification of time point of CAM use								9% Bach flowers and herbal remedies									0.3								0.09			0.3
Ceballos (2014) United States of America	IBD	Lifetime use of CAM Current use of CAM	12.5% 20.5%							13.8% 11.4%					16.3% 9.1%							22.5% 29.5%	48.8% 52.3%		1.3% 2.3%			15% 4.5%	17.5% 2.3%	3.8% 4.5%					16.3% 6.8%				3.8% 2.3%					SCD 8.8% 4.5%
Cotton (2010) United States of America	IBD	Regular Use Would Use																																40% 85%	10% 44%						Prayer - 62% 80%						12% 85%
Dannemann (2008) Germany	T1DM	No specification of time point of CAM use	0.137				0.016			0.016				0.016	0.073	0.056		0.032					0.024						0.016	0.145					0.024	0.024			0.024					0.129				0.04	0.016
Day (2002) Australia	IBD, coeliac	No specification of time point of CAM use																				0.223
Day (2004) Australia	IBD	No specification of time point of CAM use	0.26							0.17												0.54	0.39				0.02	0.09		0.07				0.02
Failing (2021) United States of America	CBD use in JIA	No specification of time point of CAM use
Feldman (2004) Canada	JIA	Ever used CAM or used CAM in previous 3 months																									0.008	0.016	0.025	0.016		0.034								0.008				0.016
Frawley (2017) Australia	autoimmune disease (non-specific)	CAM use over a 12 month period	0.617							0.388									0.116							0.299	0.041	0.184		0.116		0.304	0.15						0.082				0.068
Gerasimidis (2008) United Kingdom	IBD	% ever used % on recruitment (recently used)	14% 3%							23% 1%		9% 0%			19% 2%		8% 0%	9% 1				Pro/prebiotics 44%/ 9% Pro/prebiotics 20%/ 1%	27% 8%				13% 1%	5% 0%		14% 1%				6% 1%	6% 0%	5% 0%	9% 0%							Dairy Free 28% 14% GF 15% 2% Low residue 9% 3% Low sugar 5% 0% Vegetarian 5% 0% other 6% 1%
Gerkowicz (2020) Poland	IBD	No specification of time point of CAM use				0.25	0.08				0.17		0.33		0.17	0.08	0.08							Linseed oil - 8% linseed 33% total=20.5%																				GF 25% fermented foods 33% Lactose free 25% Anti inflammatory 8% SCD 17%, low fibre 8%
Hagen (2003) Canada	arthritis (all subtypes), SLE, Dermatomyositis, scleroderma, vasculitis, sarcoidosis, fibromyalgia	Current use of CAM	vitamins 37% mineral 34%		0.55	0.3			0.03	0.17												0.06	0.1					0.21	0.04	0.1		0.06		22% relaxation 7% meditation		0.02
Heuschkel (2002) United States of America	IBD	No specification of time point of CAM use	Mega Vitamin - 19% dietary supplements 17%							0.14																	0.04		0.06	0.06								0.05
Hoffmann (2016) Canada	Coeliac disease	No specification of time point of CAM use	Supplement use 77% 27% single preparation	33% multivitamin 40% had multivitamin + something else		0.61
Italia (2016) Germany	Chronic disease - diabetes, coeliac	medicinal product use (within the previous 4 weeks) and consultation with CAM providers (within the last year)								0.059									0.081											0.081
Kluthe (2018) Canada	IBD	No data regarding time points/ Qualatiative study design
Lemay (2011) Canada	T1DM	No specification of time point of CAM use	0.99							0.22																	0.08		0.02	0.06		0.06				0.02	0.02		0.03			Reiki 2% - therapeutic touch		0.15
Little (2019) United States of America	JIA	No specification of time point of CAM use																																										Gluten free 22% Anti-Inflammatory 13% Lactose free 8% Paleo 4% vegetarian 4% vegan 3% Specific carbohydrate 1%
Markowitz (2004) United States of America	IBD	CAM use within the previous 12 months	Megavitamins 12.2%							0.051		0.009			0.009			0.009				0.223	0.164				0.018	0.036	0.009	0.03	0.024	0.012		0.039	0.012							Reiki 0.3%		Milk/dairy-free 16.4% Low carbohydrate 4.5% Gluten-free 3%
Mattila (2013) Finland	Coeliac disease	At diagnosis (mean value)	Mean value= 7.3																			Mean value=2.8
McCann (2006) United Kingdom	IBD	No specification of time point of CAM use
McCarty (2010) United States of America	paediatric diabetes	in last 6 months or since being diagnosed with diabtets
Miller (2008) United States of America	T1DM	No specification of time point of CAM use	0.25							0.25																		0.19						0.19	0.13		0.13				0.31
Nousiainen (2014) Finland	IBD, JIA	CAM use within the previous 12 months	Minerals and trace elements 37% IBD 21% JIA	54% IBD 42% JIA																		62% IBD 58% JIA Avg= 60%	Omega -3 and -6 23% IBD 37% JIA total=30%																			*Mind body based healing includes acupuncture, reflexology and massage 7.7% IBD 0% JIA		65% used special diets most commonly consumed diets included non-dairy (26%) or gluten-free diets (17.4%) and the avoidance of fruits and vegetables 37%, with the frequencies being comparable between IBD and JIA patients
Pituch-Zdanowska (2019) Poland	IBD	No specification of time point of CAM use	Supplements - 66.5%	Other vitamins (folic acid, vitamin B6, B12, K, A+E) or multivitamin preparations were given by 3–14% of parents		0.63		0.37
Rouster-Stevens (2008) United States of America	JIA	CAM use in last 30 days from taking survey	0.54	0.4	0.19	0.13																	0.06				0.54							stress management including relaxation - 33%							Prayer - 27%			Avoiding foods that worsen pain 35% Many (35%) parents reported that they avoided giving their child specific foods that they thought might aggravate their child's pain. For example, 35% avoided dairy and 27% avoided meat; between 10% and 20% avoided oranges, fish/shellfish, or wheat/gluten. Fewer than 10% avoided tomatoes, peppers, eggplant or soy.			Fewer than 3% used guided imagery, meditation, progressive relaxation, aromatherapy, yoga, tai chi, homeopathy or magnets
Samdup (2006) Canada	T1DM (also included CP, Duchenne muscular dystrophy (DMD), spina bifida)	Current use of CAM								dietary/herbal 23%																	0.33
Sanchez (2011) United States of America	JIA	No data on types of CAM provided in this paper - only general CAM use - No specification of time point of CAM use
Seburg (2012) United States of America	JIA	No data on types of CAM provided in this paper - only general CAM use - No specification of time point of CAM use
Serpico (2016) United States of America	IBD	No specification of time point of CAM use	Vitamins or dietary supplements were used by 97%	0.91		0.71		0.41														0.31	0.15	0.06			0.09	0.09						0.06	0.05					0.06	In total, 61% of patients used stress management with 45% reporting the use of prayer for health reasons. Twenty-two percent used music and 11% used a support group.			Diet changes - 58% avoiding certain foods 55% - most commonly avoided foods are dairy 15%, nuts/seeds 14%, spicy foods 14%, corn 12%, and fried or greasy foods 8%. GF diet - 10% Special diets 16%
Sgarlat (2011) United States of America	Paediatric Rheumatology 63% JIA	No specification of time point of CAM use	dietary supplements 37% High dose bit/minerals 44%							0.09												Lactobacillus 69%	0.24				0.4	0.23	7% acupuncture 6% acupressure	0.07				Meditation 13% relaxation 13%	0.21		0.07	0.05	Chinese supplements 4%	0.22				0.24				Biofeedbackb6%	0.03
Southwood (1990) Australia, New Zealand, Canada	Juvenile rheumatoid arthritis or juvenile chronic arthritis	No specification of time point of CAM use (Survey Q= "Have you ever had or taken any of the following [CAM] to treat your arthritis?" Aus/Nz sample Canada sample	Patent Medicines - shellfish and seaweed extracts, CLO, mega vitamins and herbal remedies 33% 57%																									30% 0%	17% 29%															Avoiding nightshades, fasting and diets with increased fish and fish oil 40% 57%
Toupin-April (2009) Canada	JIA	No specific data on prevalence of different CAM use - General CAM use in previous 3 months
Vlieger (2008) Netherlands	IBD coeliac	CAM use in previous 12 months	Supplements 36%							Phytotherapy - 46%									0.22								Manual Therapies 24%												0.11			0.17				Bio-electrical 8%
Wadhera (2011) Australia	IBD coeliac	No specification of time point of CAM use - percentage of CAM use taken from CAM users only (N=66)	Nutritional supplements 56%							0.29												0.48	0.26				0.27	0.06	0.09	0.14			0.08	0.15		0.05	types of CAM used,
Wong (2009) United States of America	IBD	No specification of time point of CAM use - results for IBD group only	0.25							Herbal remedies 20% herbal preparations 11%					0.1			0.04				0.22	0.085				0.01	0.02	0.03	0.04								0.02			total - 25% religious help - 25% Prayer 16%
Zebracki (2007) United States of America	JIA	No specification of time point of CAM use								0.2																	0.5							0.3			0.25				Prayer - 56%
Total Number of Papers			25 studies	6 studies	3 studies	6 studies	2 studies	3 studies	2 studies	21 studies	1 study	2 studies	1 study	1 study	6 studies	2 studies	2 studies	5 studies	6 studies	1 study	1 study	13 studies	13 studies	3 studies	1 study	1 study	20 studies	16 studies	16 studies	18 studies	1 study	8 studies	3 studies	13 studies	9 studies	7 studies	7 studies	3 studies	6 studies	4 studies	8 studies	5 studies	1 study	14 studies	1 study	2 studies	2 studies	2 studies	2 studies
