# Supplementary material for: Parental management of autoimmune disease with complementary and alternative medicine: a scoping review of the literature in OECD countries
Source: BMC Complement Med Ther. 2025 Jul 10;25:255. doi: 10.1186/s12906-025-04929-4 (PMC12243366; doi:10.1186/s12906-025-04929-4)
Supplement: Supplementary file 3 — Additional file 3. Information about survey respondents including age, sex, overall health status, education, income, ethnicity, geographical location, and knowledge of CAM. [file 12906_2025_4929_MOESM3_ESM.xlsx]

## Sheet: Sheet1
Lead author, Year of Publication, Country	Has respondent used CAM before	Parent age/carer type	Cost of CAM / coverage by private Health	Overall Health Status	Parental education	Income	Ethnicity	City or country dweller	Physician awareness of use	Source of information
Adams (2013) Canada	yes 69.3%	>95% patients parent - mostly mothers 81.7%	yes - 43% No - 33.2% Unsure - 23.8% Almost half (43.0%) of all respondents reported having health insurance coverage for CAM therapies	Excellent - 33.7% Very good - 44.7% Good - 19% Fair - 2.0% Poor 0.7%	More than 70% of parents at each site had postsecondary training, with a significantly greater proportion of parents in Ottawa having achieved a university degree than Edmonton (33.6% vs 21.0%, P = .0002).	The 2 populations showed similar distributions across the ranges of household income, with 45.2% reporting annual household income of >/=$80 000.	The population consisted primarily of children with ancestries self-reported as Caucasian or Canadian/ French Canadian (83.8%). Other ancestries that were represented, in order of decreasing frequency, were described as First Nations/Inuit/Meti (10.9%), East Asian (5.0%), South Asian (3.4%), black (2.6%), Middle Eastern/Arabic (1.9%), and Latin American/Hispanic (1.1%).		"Of those concurrently using CAM with prescription medications, nearly 20% did not consult with either a physician or a pharmacist"	"The most common information source about CAM, cited by >60% of respondents at both sites, was “family". Approximately one-third of respondents identified either their conventional or CAM health care providers, health food stores, pharmacies, and books/magazines as their most common information source about CAM."
Adams (2014) Canada	Significantly more caregivers in Edmonton (77.6%) than in Ottawa (54.1%) used CAM (P<0.001)	40.4 yrs Mothers 85%			56.7% had graduated from college or university	81.7% had an annual household income of $40,000	Ancestry was self-reported as white (55.9%), Canadian/ French Canadian (28.4%), First Nations/Inuit/Metis (7.1%), South Asian (5.7%), black (3.3%), East Asian (2.4%), Middle Eastern/ Arabic (1.9%), or Latin American/Hispanic (0.5%).		"Many (42%) patients used CAM at the same time as prescription medicines, and of these patients, concurrent use was discussed with their physician (76%) or pharmacist (52%)."
April (2009) Canada	At baseline, 41.7% of parents said they used CAM in the past for themselves and 31.7% reported having used it in the past for their child’s health		"68.4% paid for these treatments themselves at least once. When looking at the episodes of use of CAHC, parents paid on their own in 69% of the cases, private insurance paid in 18% of the cases, 8% were free, 5% were paid by another source and less than one percent were paid by provincial universal insurance plan. CAHC treatments paid most often by the parents were dietary treatments (90%), chiro…		Higher than high school - 60.8%		Canadian - 76%
Ball (2005) United States of America	81.7% of total parents had used dietary supplements before. No information was collected on the types of supplements used by parents	mean ages of the mothers were 37.2+/-7.7 years and fathers were 40.1 +/-8.0 years,	"Nearly half of those who used supplements reported spending less than $10 per month (44.7%). Although 28.8% of parents spent $10 to $25, 15.6% spent $25 to $50, 8.6% spent $50 to $100, and 2.3% spent more than $100 per month."		(26.4%) of the mothers had received no more than a high school education, (67.4%) had received a college education and 6.2% had received some graduate training; 25.5% of the fathers had no more than a high school education, 61.1% had a college education, and 13.4% had some graduate training		Based on the ethnic profile of Salt Lake City, UT, the majority of the sample population were white subjects of European-American descent (88.5%), with 5.3% Hispanic, 2.8% biracial, and < 1.0% American Indian, Asian, African American, or Pacific Islander		20% of those that used non-prescribed dietary supplement use discussed with Dr. Reason for non disclosure - 52% thought it was not important Others believed they'd receive a negative reaction from Dr Some stated it was because they were never asked	Books and magazines primary source of Supplement information - 78.4% Stores - 15.2% Personal research - 3% Pharmacist - 1.7% Dietetics professional - 1.4% Other health professionals <1%
Barczykowska (2008) Poland					primary or vocational education (57%) secondary and higher education (43%)			53% from city 47% from country
Bode (2001) Germany					Parents using CAM tended to be more highly educated than those using only conventional medicine
Ceballos (2014) United States of America	Yes - 37.5% 27.7% currently using CAM
Cotton (2010) United States of America					Graduated high school - 8% Graduated college 37% Graduated with advanced degree 27%		White 79% non white 21%
Dannemann (2008) Germany	Parental Interest in self-care (%), p<0.001 Very strong 45.2% Strong 42.9% Minor 9.5% No interest 2.4%	CAM users 39.9y +/- 4.7			44.7 % > year 13 years of school	Family income in Euro p< 0.05 < 1000 5.4% 1000 to <2000 8.1% 2000 to <3000 43.2% >3000 43.2%	Of users 25% from West Germany (Bonn, Stuttgart) 14% from East Germany (Leipzig, East Berlin)		"The majority (62.2%) of users informed their current medical doctor that they were using CAM in parallel with conventional therapy. A small part of informed medical doctors disapproved usage of CAM (9.2%) or did not show any interest (28.1%). Among those not telling their doctors (19 cases, 37.8%) reasons given were did not think it was necessary (n = 8), expected lack of understanding (n = 5), …	Friends and family or current medical doctor
Day (2002) Australia										"Parents derived their information about the various available therapies from a multitude of sources. Of the 33 children using CAM agents, 27 parents reported the source of their information. The most frequent source of information reported by parents was naturopaths (10). Homeopaths (2), paediatricians (2), and general practitioners (2) had also given advice regarding certain therapies. Parents …
Day (2004) Australia									Twenty-one parents of children receiving CAM reported they had discussed the use of CAM with their doctor. However, only 25 (54%) parents had answered this question.	"Parents reported information about CAM was received from a number of sources. Most commonly, information was gained from their primary practitioners (n= 15). Other sources included friends (11), newspapers or magazines (4), phonebook (2), pharmacist (1) and an alternative therapies clinic (1)"
Failing (2021) United States of America	7% had used a CBD product for child's JIA 58% contemplated CBD use for child's JIA 34.5% had no interest in using CBD for child JIA				41% of those contemplating CBD use for child had a bachelors degree	44% of those contemplating CBD use for child earned more then $100K			61% said they wouldn't discuss CBD use with child's rheumatologist 35% Scared of what provider might think 29% felt they wouldn't be taken seriously 18% believed rheum would have no knowledge about CBD	TV - 66% friend/ relative 34% JIA online blog/support group 35% scientific journal article - 17% rheumatologist - 2%
Feldman (2004) Canada	43.7% used CAM themselves				Maternal education High school or less 36.9% Some college 35.7% University degree 27.4%	Family income < $45,000 20.8% $45,000–75,000 33.8% > $75,000 45.5%	Ethnicity French Canadian 31.8% English Canadian 44.7% Other 23.5% Use of CAM was similar for both sites (32.9% in Montreal, 35.7% in Vancouver; P =0.76).
Frawley (2017) Australia		Respondents were more commonly aged between 35 and 44 years (n = 81, 54.4%), married or living with a partner (n = 135, 90.6%),	Private health insurance No 30.7% Yes 69.3% did not have a health-care card (n = 116, 78.9%)		Education Up to year 12 or equivalent 6.1% Apprenticeship/Certificate/Diploma university 15.4% Degree/Higher university degree 78.5%	Income Impossible/Very difficult to manage 12.8% Sometimes difficult 30.4% OK/Easy to manage 56.8%		Urban 79.9% Rural/Outer rural 20.1%	52% didn't disclose CAM use to Dr - reasons included Dr didn't ask 50%, I'm concerned Dr isn't knowledgeable about CAM 40.5%, I didn't think it was important 29.7%, concerned about receiving a negative response 28.4%, I haven't visited the Dr since commencing CAM 23.38%	friends and family (61.4%), CAM practitioners (55.6%), GPs (39.2%), online parenting website or groups (37.4%), health food store attendants (23.0%), nurse/midwives (17.6%), general Internet (17.1%), paediatricians (16.8%), newspaper (5.7%) and radio/television (2.4%). Overall though, 84.5% of parents said that they were influenced by their personal experiences of using CAM.
Gerasimidis (2008) United Kingdom	61% reported prior use of CAM for the management of IBD and 37% were using some form of CAM on recruitment. 37% were 'self prescribed CAM users" 24% were 'CAM therapist users'	68% were between 31-35yrs			Standard grade (year 11) 33% Highers (year 12) 11% Further education – college 24% University 32%					Read about it 47% Recommended by friends 47% Internet search 26% Recommended by health professional 18% Other reason 18%
Gerkowicz (2020) Poland	25% of those that used CAM for their children used it on themselves	mean age 42.4y 75% mothers			Education P= 0.02 University 83% High school 17% Elementary 0% Other 0%	Family financial situation P= 0.04 Very good 42% Good 58% Average 0% Bad 0%		42% live in main city 8% from small village		Internet 76.5%, 41.2% were looking for information in books or press, 35.3% got it from family members. 11.8% consulted with an alternative medicine specialist (not a medical doctor) and 5.9% with an attending physician
Hagen (2003) Canada										(26%) of all 141 respondents reported using books, magazines, or other literature to find information on CAM Forty-two (30%) of the 141 respondents used the Internet to find information about CAM
Heuschkel (2002) United States of America					53% mothers had gone to College	Income ($) n=174 <39,999 - 37 40,000–79,999- 79 >80,000 - 58	Sex and ethnicity n=206 Male 120 Black 16 White 171 Other 19		Only 8% of doctors, but 24% of patients, had initiated a discussion about CAM (data not shown)
Hoffmann (2016) Canada	72% have used Supplements themselves	97% mother 2% father 1% other			73% had university/ college degree or higher	Annual household income <$100 000 37% ≥$100 000 63%		Small metropolitan city or smaller (<150 000 inhabitants) 44% Medium metropolitan city or larger (≥150 000 inhabitants)		Supplement recommendation/ prescriber Registered Nurse 2% Registered Dietitian 205 Family MD 26% Coeliac clinic MD 19% Parent 14% Regulated health professional 11% No one 5% Other 2% "Finding easily accessible and reliable sources of information about supplements was a major concern for parents in both the focus groups and the online survey. Focus group participants acknowledged that they spent a…
Italia (2016) Germany					50.7% had a higher educational level that qualified them to study at a university, 10.7% of the mothers had only a secondary school degree or no school degree, and 38.6% had a medium educational level.	The participants’ mean equivalent income was 1,738 EUR (median: 1,563 EUR).		50.1% resided in Munich, 8.9% in Leipzig, 4.0% in Bad Honnef, and 37.0% were from Wesel
Kluthe (2018) Canada					61% had university/college degree
Lemay (2011) Canada									Therefore, only 30% of CAM use had been disclosed to or discussed with the diabetes clinic team	Families were asked to identify who recommended the CAM therapy (excluding vitamins and minerals) that they tried. They cited mostly self-research (31%), family or friends (22%), or physicians (18%). The five most frequently cited sources of knowledge about CAM were physicians, dietitians, family, nurses and reported stories in the media.
Little (2019) United States of America	*No specific info on respondents in this study						Race/ethnicity White, Non-Hispanic 84% Asian 1% Hispanic 4% Mixed or other 11%
Markowitz (2004) United States of America	*No info re. respondents in this study - only patients
Mattila (2013) Finland
McCann (2006) United Kingdom							The majority of children recruited in this survey were Caucasian (89%), with other representation from Asian (7%) and mixed white and black African (4%) groups		(55%) parents did not discuss use with their child’s paediatrician or GP. Many feared a negative response from the doctor, although when discussed, 28 (85%) received a positive reaction
McCarty (2010) United States of America					Parental education High school graduate or less 7.8% Some college to Associate’s degree 27.0% Bachelor’s degree or more 65.3%	Parental income <$50,000 27.3% $50,000+ 72.7%	Race/ethnicity Asian/Pacific Islander 1.8% Black 0.6% Hispanic 5.9% Multiple 4.% Other or missing 1.2% White 86.5%
Miller (2008) United States of America	45% - parents mostly used chiropractic, massage, yoga	41.6y mother 74% father 21% other 5%	0.83		Less than high school 6% High school graduate 16% Some college/trade school 31% College graduate 45%		Race/ethnicity Non-Hispanic white 71% Non-Hispanic black 6% Hispanic 16% Other 7% Foreign born 22%		23% parents had talked to their primary care clinician about CAM treatments/therapies 43% talked to their child’s diabetes clinician about CAM. Nearly all respondents, reported that they would be comfortable talking with their child’s primary care or diabetes clinician about CAM treatments/ therapies 18% of parents perceived that their child’s primary care clinician would have a positive opinion …
Nousiainen (2014) Finland
Pituch-Zdanowska (2019) Poland										As a source of knowledge about diet, parents most often mentioned the doctor (74.3%) and/or dietician (70.1%), but they also sought information from nonprofessional sources (84.7%).
Rouster-Stevens (2008) United States of America		96% mothers 4% fathers			62% had at least some college or a college degree		Caucasian, not Hispanic 87% African American, not Hispanic 6% Hispanic 8%
Samdup (2006) Canada
Sanchez (2011) United States of America		Mean - 40y 82% questionnaires completed by mothers	all patients had medical insurance- 66% private, 18% Medicaid, 16% any insurance plus BCMH		54% had at least college degree	49% had a household income greater than $75000	92% of the parents were Caucasian Most of the children were white (89%)		"Physician role in medical decision-making was also different by institution. At the centre with a higher physician trust (p=>0.05), patients did not report the physician as the leading person during the process of medical decision-making (p<0.001). It was reported as a conjoin decision between patients and families."	70% were considered to have good health literacy. Paediatric rheumatologists and nurse practitioners were considered by parents and patients to be the most reliable and important source for information about arthritis (91% vs. 83%), and options for medical treatment (91% vs. 89%);
Seburg (2012) United States of America							White or European American - 79% Non white 16%	Urban - 89% Rural 7%	"46% of adolescents discussed CAM with HCPs, which is consistent with earlier reports of low rates of such discussions when assessed by parental report. Older youth (ages 17–19) were more likely than younger youth (ages 14–16) to discuss CAM (57% vs. 31%, p< .05), and users of each modality were more likely than nonusers to have discussions."
Serpico (2016) United States of America			82% participants had private health care 18% public		High school or less 15% Some college 23% College 34% Postgraduate 18%	Estimated household income $0–19,999 6% $20,000–49,999 12% $50,000–99,999 33% Above $100,000 39%	Asian 4% African American 9% White 83% Other/multiple 5%			97% of families considering their practitioner to be somewhat to very knowledgeable about CAM. Physicians were the most common source of information for families about CAM (42%). 29% of families reported their physician had a positive effect on their decision to use CAM
Sgarlat (2011) United States of America	29% reported familial CAM use	88% respondents were mothers mean age 42yrs			Completed Grade School 3% Completed High School 23% College/Graduate School 74%	49% had annual household income >80K	Race/Ethnicity White 86% Hispanic or Latino 7% Asian 3% African American 2% Categories don’t fit/Prefer not to state 8% Missing <1%		"66% reported non-disclosure of CAM use to their child’s paediatric rheumatologist 43% disclosed CAM use to other providers including paediatricians, paediatric nurses, social workers, psychologists, and complementary medicine providers Of those parents who did discuss CAM use with a provider, 60% reported they felt their provider approved of CAM use, while 28% thought the provider had no opinion…
Southwood (1990) Australia, New Zealand, Canada
Toupin-April (2009) Canada					Maternal education higher than high school - 61%	highest % earn over $75K - 39%	Cultural background, Canadian 76.3%
Vlieger (2008) Netherlands									51% of the parents discussed CAM use with their paediatrician or paediatric gastroenterologist 54% physicians reacted neutrally to disclosure of CAM use 41% of the physicians reacted positive 5% gave a negative response.	93% of parents considered it important that paediatricians initiate CAM research 2.2 % were against CAM research and 5.1% had no opinion
Wadhera (2011) Australia			More than half (n = 32) reported that alternative therapy had been inexpensive, while 18 respondents said CAM was expensive.		In addition, CAM use was not associated with the education levels achieved by their parents for either fathers (P > 0.05) or mothers (P > 0.05)	Two-thirds of the respondents from the top 81–100% ranked areas for socio-economic advantage were CAM users	"There were no differences in SEIFA deciles (reflecting socioeconomic advantage and disadvantage) between CAM users and those who had never used CAM (data not shown: P > 0.05). All respondents living in areas ranking in the four lowest deciles reflecting relative socio-economic disadvantage had used at least one CAM therapy (n = 3) (Fig. 1). Two-thirds of the respondents from the top 81–100% rank…		76% had informed their doctor about their CAM use. The 22% of children receiving CAM without informing their doctor were using a range of therapies including herbal medicine, probiotics, osteopathy and homeopathy.	"53% reported recommendations from a friend or family member to use a particular CAM 45% referral or recommendation by a doctor or health professional 5% chose to use a particular alternative therapy after learning about it on the Internet 26.7% also cited a recommendation or referral by a health professional as the sole reason for choosing a particular CAM."
Wong (2009) United States of America							"Regional breakdown of overall CAM use in IBD revealed no differences (52.0% in Houston, 50.7% in San Francisco, and 44.8% in Atlanta; P = 0.641). In the San Francisco area, 64% used more than 3 CAM therapies compared with 49% in Houston and 47% in Atlanta."
Zebracki (2007) United States of America		Parents’ marital status Married 58.8%			Primary caregiver’s education <High school 17.6% >/= High school/GED 64.7%	Household Income </= $24,999 41.2% >= $25,000 35.3%	Country of Origin Mexico 64.7% Puerto Rico 17.6% Other (Guatemala, Cuba) 17.6% Mean level of acculturation (M= -.29, SD =1.52) fell into the Latino-oriented range. Families were typical traditional Latino to high bicultural types. Contrary to our hypothesis, level of acculturation was not associated with CAM use.		"Almost half of the total families (45%) indicated that their physician was not aware of their CAM use. Contrary to our hypothesis, CAM was used equally by both children with JIA (n=10) and children with arthralgia (n=10)."
