# Supplementary material for: Parental management of autoimmune disease with complementary and alternative medicine: a scoping review of the literature in OECD countries
Source: BMC Complement Med Ther. 2025 Jul 10;25:255. doi: 10.1186/s12906-025-04929-4 (PMC12243366; doi:10.1186/s12906-025-04929-4)
Supplement: Supplementary file 4 — Additional file 4. Information about children including AD, child age, sex, disease severity, age of diagnosis, number of CAM therapies used, concurrent use of prescription medication and presence of other chronic illnesses. [file 12906_2025_4929_MOESM4_ESM.xlsx]

## Sheet: Sheet1
Lead author, Year of Publication, Country	Specific disease mentioned	Mean child age	Gender Male	Gender female	Disease Severity	Overall health status	Time since diagnosis	Disease duration (mean)	No. of CAM therapies used	Has child ever used CAM in past?	Is child seeing a Dr or taking Prescription medications?	Other Chronic Conditions	HRQOL (mean)	Disease Active joint count (JIA) (mean)
Adams (2013) Canada	Crohn's disease, celiac disease	8.8y	0.449			Excellent - 18.5% Very good - 38.4% Good- 36.1% Fair - 9.7 Poor- 1.8	0-3 months - 17% 3-6 mo - 9.4% 6-12 mo - 14.6% > 12 mo - 59%			Yes - 64.5%	Yes -More than half the sample (56.3%) reported concurrent use of CAM with prescription drugs. Almost half (49.8%) of patients reported using CAM at the same time as conventional medical care. An additional 9.7% reported having tried CAM before conventional medicine and 5.2% used CAM instead of conventional medicine
Adams (2014) Canada	Crohn's disease, coeliac disease, rheumatoid arthritis, diabetes	10.5y	0.528			The health status of most children was reported as good to excellent (87.1%).	0-3 months - 20.5% 3-6 mo - 10.2% 6-12 mo - 17.6% > 12 mo - 51.7%	Half (51.7%) of the patients had received their diagnosis >12 months earlier, whereas 20.5% had received their diagnosis <3 months earlier.	(32.0%) of whom listed >1 category of CAM.	Yes - 70.7%	Concurrent use of conventional medicine and CAM was reported by 55.6% patients. Many (42%) patients used CAM at the same time as prescription medicines, and of these patients, 7.7% of patients used CAM before trying conventional medicine. 10.3% used CAM after conventional medicine was not successful
April (2009) Canada	Juvenile idiopathic arthritis (JIA) - diagnosis extracted from medical chart	10.2y		0.689				4.2 years	"Over a 12 moth period 36.4% of children used CAHC at least once (42% in Montreal and 24.6% in Vancouver, Pearson Chi Square = 5.08, p = 0.02). Of those, 40% used more than one type of CAHC and 35.9% used CAHC in more than one interval. Of those using it in more than one interval, 34.8% used the same type all along."		"Among all users of CAHC, 89% reported using conventional treatment at the same time as CAHC. Furthermore, children who used CAHC during the study showed similar adherence to prescribed medications (users mean (S.D.) = 88.48 (24.85) vs. non-users = 89.64 (19.31), p = 0.61) and exercises (users mean (S.D.) =55.88 (31.74) vs. non-users = 57.95 (29.75), p = 0.55) than nonusers."		2.2 - Users of CAHC also had lower HRQOL (mean difference (95% CI) = 0.61 (0.20, 1.02)) and higher pain (mean difference (95% CI) = 10.39 (1.77, 19.01)) at 6 months.	1.8
Ball (2005) United States of America	children with T1DM, Rheumatological disorders	9.9Y for all population 11y for T1DM	56% total population 54% for T1DM
Barczykowska (2008) Poland	JIA
Bode (2001) Germany	diabetes
Ceballos (2014) United States of America	Crohn's disease (CD), ulcerative colitis (UC), indeterminate colitis (ID)	14.8y	0.579	0.421	Remission - 25.1% Mild - 40.9% Moderate - 25.1% Sever - 5.5% Very severe - 3% Unknown 0.4%				Of those using CAM, 40% using more than one modality, 12% using 3 or more	yes - 36%	Yes - Aminosalicylates were being used in 60.9% of subjects, 53.6% were on an immunomodulator, 3.4% were on steroids, and 22.1% were on biological therapy. Of the total group, 16.2% had undergone an IBD-related surgery.
Cotton (2010) United States of America	Crohn's Disease 78% Ulcerative Colitis 19% Other 3%		0.45	0.55	Inactive 30% Mild 39% Mod 30% Severe 1%								"Adolescents who used yoga for symptom management had poorer school functioning (mean [SD] = 60.8 [9.2]) compared with those who did not use yoga (mean [SD] = 71.3 [19.6], P < 0.05). Regular use of the other 4 CAM modalities was not associated with HRQOL"
Dannemann (2008) Germany	Type 1 diabetes mellitus (T1DM)	11y	0.795	0.476			Mean age at diagnosis 6.1y		Most subjects have used only one or two CAM (69.0%), 28.6% reported experiences with three or four different CAM, and the remaining 2.4% of children were treated by five or more alternative therapies.		Yes - Insulin treatment ICT (>/=4 injections/d) 84.2% CT (</=3 injections/d) 0.0% Insulin pump 15.8%
Day (2002) Australia	IBD, coeliac	6.4y								74% of children using probiotics were using other CAM
Day (2004) Australia	72% of CAM users had Crohn's Disease 15% of CAM users had Ulcerative Colitis 12% of CAM users had indeterminate colitis	CAM user age 11.6y	60% of CAM users				CAM user - mean of 2.34 years since diagnosis
Failing (2021) United States of America	JIA	11y	70% female					79% of those contemplating CBD use had disease >2yrs			Yes - majority
Feldman (2004) Canada	All had JIA	10.4 years		0.667							Yes - Of those parents whose children used CAM, 92% sought pain relief for their child, and 93% indicated that the children continued with standard therapy even while using CAM.
Frawley (2017) Australia	autoimmune disease (non-specific)										"Parents had also consulted a GP (n = 132, 89.8%), community health nurse (n = 46, 31.29%), paediatrician (n = 44, 30.3%), and other medical specialist (n = 57, 38.8%) in the previous 12 months. Only 5.4% (n = 8) of parents had taken a child to visit a CAM practitioner, but not a conventional health practitioner, in the previous 12 months."
Gerasimidis (2008) United Kingdom	66% Crohn's Disease 26% Ulcerative Colitis 9% indeterminate colitis	12.7y							"A quarter of the respondents (21 of 86) had consulted at least one alternative therapist, whereas only three patients were using that kind of CAM on recruitment."
Gerkowicz (2020) Poland	Crohn's Disease Ulcerative Colitis	14y	0.58					3.7y		Quality of conventional treatment assessment Very good 8% Good 67% Average 25% Bad 0% Very bad 0%
Hagen (2003) Canada	arthritis (all subtypes), SLE, Dermatomyositis, scleroderma, vasculitis, sarcoidosis, fibromyalgia	CAM user 10.9y		0.64				CAM users had a longer duration of illness (4.12 +/-_x0002_3.60 years) than nonusers (2.82 +/- 3.23 years); mean difference 1.3 years (P=0.04).	(64%; 95% CI 55.9–71.7) currently use at least 1 form of CAM, and 45 (50%) of these 90 CAM users use more than 1 type of CAM. Of those children using products, 38% used more than 1 type; of those using services, 42% used more than 1 type			"Of the 137 patients who reported their number of illnesses, 41 had been diagnosed with more than 1 illness. These 41 children were more likely to be CAM users than those with just 1 illness (P= 0.036)."
Heuschkel (2002) United States of America	Ulcerative Colitis - 35% Crohn's Disease 57%	Median age 15y	0.58			78% excellent/ very good/ good 22% Fair/poor					Yes - mainly corticosteroids, 5-ASA and azathioprine/6 mercaptopurine
Hoffmann (2016) Canada	Coeliac disease	2–8 years 35% ≥9 years 65%	0.38	0.62			Age at diagnosis 0–4 years 28% 5–8 years 38% ≥9 years 34%
Italia (2016) Germany	Chronic disease - diabetes, coeliac	15.1y	0.506	0.494							Yes - The majority (68.0%) of the reported 3,873 drugs were ‘conventional drugs’ containing chemically defined active pharmaceutical ingredients such as ibuprofen or paracetamol. In sum, 41.1% of the total sample of 4,677 adolescents had used at least 1 type of drug during the previous 4 weeks.
Kluthe (2018) Canada		15.1y	0.61	0.39	mean Pediatric Ulcerative Colitis Activity Index (PUCAI) score of 68 (range 50 to 85) and a mean Pediatric Crohn's Disease Activity Index (PCDAI) score of 30 (range 7.5 to 52.5).						"Although some parents were looking into alternative therapies, they expressed no desire to replace or even interfere with the current treatment. As one parent explained their experience with visiting a naturopath, “I even told the naturopath that. He's staying on his meds. Anything we do, we have to work with that. Long-term goal is to get him off of it, but for the next year or so, he's staying…
Lemay (2011) Canada	T1DM	12.2y	0.56	0.44				duration of diabetes of 5.2±3.1 years.		56.4% reported having used CAM for their child with diabetes (56%) when including these supplements	"In the present study, all subjects continued to use insulin even when opting for a trial of CAM. This finding is in concordance with the study by Dannemann et al (16), in which the parents of children with T1DM using CAM did not question the need for insulin"	26% reported having another medical condition in addition to diabetes (ie, asthma, hypo/er/thyroidism, coeliac disease, etc
Little (2019) United States of America	JIA	Age at time of survey Less than 5 years 18% 5–12 years old 39% 13–21 years old 43% Older than 21 years old 0%		73% of special diet group				Age at JIA diagnosis - 51% below 5y	58% parents reported trying more than one diet for their child		Eighty-three percent of respondents endorsed the use of a disease modifying anti- rheumatic drug(DMARD) and/or a biologic drug.- ‘‘Did your medication change while on a special diet. ’Most parents reported no change in medication during a dietary trial
Markowitz (2004) United States of America	Inflammatory Bowel disease (IBD)	Median Age - 5y	0.53
Mattila (2013) Finland	Coeliac disease	median age 8y		0.66				duration of symptoms median- 1yr			yes
McCann (2006) United Kingdom	children with IBD only	13.2y	0.8	0.2				2y	52% used more than 1 therapy
McCarty (2010) United States of America	Diabetes Type1 or 1A - 95%		0.44					4.1y				Comorbidities present 22.4%	"Children who used CAM reported significantly lower QOL scores on the treatment barriers scale of the PedsQL diabetes module (unadjusted difference in means=-3.80, 95% confidence interval [CI] [-7.00, -0.60]; adjusted difference in means= -3.48, 95% CI [-6.65, -0.31], p=0.03). This was not the case with respect to treatment barriers as reported by parents, which, although somewhat lower, were not…
Miller (2008) United States of America	T1DM	10.9y	0.57					4.5y			"None of the parents who had tried CAM therapies for their child indicated that they were frustrated with current diabetes management, dissatisfied with current prescribed treatments, or believed that CAM was safer or less expensive than current treatments prescribed by their child’s doctor"
Nousiainen (2014) Finland	IBD (Crohn's 47%, UC 42%, Unclassified colitis 19%) and JIA	15.5 for IBD (median) 13.8 JIA (median)	53% IBD 34%JIA					3.4y IBD 6.9Y JIA *p < 0.001 between IBD and JIA groups.			"The type of medication used for disease control did not associate with CAM use. Those patients with a moderate to severe disease treated with biologics, corticoids or immunosuppressants used CAM in a comparable manner as the other patients. Also, the proportion of patients reporting poor compliance to the prescribed medication was similar between CAM users and non-users, and comparable between t…
Pituch-Zdanowska (2019) Poland	Crohn's disease67% Ulcerative colitis 33%	14.5y		0.51				Median 2.8y <1y 9.7% 1–3y 44.5% >3 y 45.8%			"More than half of parents thought that children with IBD required care from a dietician and claimed that nutritional advice from a registered dietician was easily available. Almost all responders received nutritional instruction. Type of medications CD/UC Aminosalicylates (5-aminosalicylic acid, sulfasalazine, mesalamine) 77.9%/ 94.1% Immunomodulators (azathioprine, 6-mercaptopurine, methotrexat…
Rouster-Stevens (2008) United States of America	JIA	10.9	0.19			Excellent - 25% Very Good 48% Fair - 27% Poor 0%		4.9y			"The type of medication used for disease control did not associate with CAM use. Those patients with a moderate to severe disease treated with biologics, corticoids or immunosuppressants used CAM in a comparable manner as the other patients. Also, the proportion of patients reporting poor compliance to the prescribed medication was similar between CAM users and non-users, and comparable between t…	None 33% Allergies 37% Headaches 27% Abdominal Pain 14% Constipation or Diarrhoea 12% Acne 12% Other, includes depression, scoliosis, eczema, asthma, GERD 20%
Samdup (2006) Canada	T1DM
Sanchez (2011) United States of America	JIA 26% had a second comorbidity	10y	0.33	0.77			96% visited paediatric rheumatologist <1y after diagnosis				98% of parents recorded that NSAIDs were part of the treatment for their children with JIA	26% reported having a second comorbidity
Seburg (2012) United States of America	84% reported a juvenile rheumatoid arthritis or juvenile idiopathic arthritis diagnosis, with or without another diagnosis	14-16y 58% 17-19y 38%	0.16	0.8
Serpico (2016) United States of America	IBD	13.9	0.57		Quiescent 15% Mild 42% Mod 35% Severe 6%	Overall QOL Poor 0 Fair 4% Good 15% Very Good 26% Excellent 55%		33.2 months			All patients were on conventional therapy to treat IBD	26% had other chronic conditions
Sgarlat (2011) United States of America	JIA 63% Systemic Lupus Erythematosus 3% Mixed Connective Tissue Disease 1% Other rheumatologic diseases 5%	12.8y		0.67				29 months
Southwood (1990) Australia, New Zealand, Canada	Juvenile rheumatoid arthritis or juvenile chronic arthritis	Patients from Australia/New Zealand - 16.9y Pt from Canada 13.8y P = .001							Average of 2.6 unconventional remedies used per patient 2.5 for Australian patients 2.8 for Canadian patients		60% receiving current conventional Treatment
Toupin-April (2009) Canada	JIA	10.2						4.2y			"73% were at baseline - The most used medications were nonsteroidal anti-inflammatory drugs (NSAID; 53.9% of participants), followed by disease-modifying antirheumatic drugs (DMARD; 41.1%), corticosteroids (8.3%), and tumour necrosis factor-α inhibitors (4.4%)."		CAHC use was not associated with improved HRQOL or decreased pain or disease severity HRQOL - 2.2 ± 1.2 at baseline	1.8 mean
Vlieger (2008) Netherlands	IBD coeliac	< 12 months 4% 1-3 years 17% 4-11 years 42% > 11 years 37%				Excellent/good 63% Reasonable 24.9% Fair/ poor 12.1%		Duration symptoms >1yr 74%
Wadhera (2011) Australia	IBD Coeliac	8.2y	0.44			"CAM use was associated with the self-reporting of poorer well-being (P = 0.0009). Of 45 children having occasional difficulty maintaining normal activities, 37 (82.2%) were CAM users, whereas only eight (17.8%) had never used CAM. Twenty-one of both CAM user and non-users reported good well-being. Each of the seven children who reported poor wellbeing or frequent limitation of activities had use…			23% used 2 therapies. 1 Child (2%) used 7 different therapies		"67% taking prescription meds. CAM users were taking an average of 1.6 (_x0002_1.7) medicines, and those who had never used CAM had been prescribed an average of 1.3 (_x0002_1.4) medicines (P > 0.05). There were no differences in the types of prescribed medications taken by CAM users or those who had never used CAM."
Wong (2009) United States of America	IBD	13.6							About one third of CAM users reported using more than 3 different therapies, evident in both the IBD. The average age of those using 1 or 2 CAM therapies was not different from those using 3 or more CAM therapies.		"43.6% of all patients with IBD used both prescription medications and CAM therapies in the treatment of their disease. The results also showed that in the IBD group, some patients did not use any prescribed therapies, opting for either CAM only or no therapy"
Zebracki (2007) United States of America	JIA	JIA - 12.29y		JIA - 70.6%		Pain severity 4.74 SD (2.46) Disability Index 0.90 SD (.72)		JIA- 4.83y
